# Supplementary material for: Investigation of the antimycobacterial potential and toxicity evaluation of a proteinaceous compound from Streptomyces qinglanensis VITABS23 against Mycobacterium tuberculosis strains
Source: Trop Med Health. 2025 Dec 19;53:191. doi: 10.1186/s41182-025-00859-6 (PMC12720479; doi:10.1186/s41182-025-00859-6)
Supplement: Supplementary file 1 — Supplementary Material 1. [file 41182_2025_859_MOESM1_ESM.xlsx]

## Sheet: Sheet1
Additional file 1.
Data showing concentration of protein and anti-mycobacterial activity during ammonium sulphate precipitation
Percentage saturation (%)	Concentration of protein (mg/ml)	Activity (%)
40-50	0.324	35.12
50-60	0.759	49.15
60-70	0.699	74.5
