# Supplementary material for: Investigation of the antimycobacterial potential and toxicity evaluation of a proteinaceous compound from Streptomyces qinglanensis VITABS23 against Mycobacterium tuberculosis strains
Source: Trop Med Health. 2025 Dec 19;53:191. doi: 10.1186/s41182-025-00859-6 (PMC12720479; doi:10.1186/s41182-025-00859-6)
Supplement: Supplementary file 3 — Supplementary Material 3. [file 41182_2025_859_MOESM3_ESM.xlsx]

## Sheet: Sheet1
Additional file 3.
Behavioral and morphological characteristics in animals over 28 days
Parameters	30 min	24 hours	Day 7	Day 14	Day 28
Hyperactivity	Slight	NO	NO	NO	NO
Drowsiness	NO	NO	NO	NO	NO
Tremors	NO	NO	NO	NO	NO
Breathing pattern	Normal	Normal	Normal	Normal	Normal
Sleep	NO	Normal	Normal	Normal	Normal
Salivation	Normal	Normal	Normal	Normal	Normal
Urination	NO	Normal	Normal	Normal	Normal
Food intake	NO	Usual	Usual	Usual	Usual
Diarrhea	NO	NO	NO	NO	NO
Skin and fur	Piloerection	Normal	Normal	Normal	Normal
Eyes	Normal	Normal	Normal	Normal	Normal
Coma	NO	NO	NO	NO	NO
