# Supplementary material for: Investigation of the antimycobacterial potential and toxicity evaluation of a proteinaceous compound from Streptomyces qinglanensis VITABS23 against Mycobacterium tuberculosis strains
Source: Trop Med Health. 2025 Dec 19;53:191. doi: 10.1186/s41182-025-00859-6 (PMC12720479; doi:10.1186/s41182-025-00859-6)
Supplement: Supplementary file 5 — Supplementary Material 5. [file 41182_2025_859_MOESM5_ESM.xlsx]

## Sheet: Sheet1
Additional file 5: Effect of the actinobacterial extract on key biochemical and hematological parameters in acute toxicty study
Female rats	Doses (mg/kg body weight)
Parameters	Control	100	350	700
Cholestrol (mg/dL)	113.04±1.00	116.81±1.42	126.44±2.85	208.1±4.82
LDL (mg/dL)	62±0.19	68.21±0.15	76.54±0.87	131.01±0.57
VLDL (mg/dL)	12.78±0.7	14.32±0.41	16.10±0.19	29.28±0.77
ALT (U/L)	43.95±0.08	48.06±0.16	53.25±0.95	85.54±0.85
ALP (U/L)	115.10±0.95	124.51±0.40	130.20±2.6	150.51±1.06
Total WBC (109/L)	09.53±0.37	12.20±0.51	10.83±0.70	16.7±0.45
P.C.V (%)	43.4±0.43	43.5±3.01	44.09±0.37	52.1±2.94
MCV (fL)	55.98±0.07	54.96±1.187	54.3±1.59	73.48±1.56
