# Supplementary material for: Investigation of the antimycobacterial potential and toxicity evaluation of a proteinaceous compound from Streptomyces qinglanensis VITABS23 against Mycobacterium tuberculosis strains
Source: Trop Med Health. 2025 Dec 19;53:191. doi: 10.1186/s41182-025-00859-6 (PMC12720479; doi:10.1186/s41182-025-00859-6)
Supplement: Supplementary file 6 — Supplementary Material 6. [file 41182_2025_859_MOESM6_ESM.xlsx]

## Sheet: Sheet1
Additional file 6: Effect of the actinobcterial extract on key hematological parameters of sub-acute toxicty study in both males and females
	Males			Females
Parameters	Doses (mg/kg body weight)			Doses (mg/kg body weight)
	Control	100	350	Control	100	350
Total WBC (109/L)	12.033±0.96	10.8±0.37	11.21±0.76	12.04±0.02	11.38±0.12	11.46±0.15
Lymphocytes (%)	72.67±0.31	73.04±0.94	78.96±2.4	70.65±0.45	65.16±0.99	67.36±1.44
Total RBC (1012/L)	8.44±0.05	7.78±0.46	8.33±0.08	7.89±0.02	7.52±0.11	7.78±0.14
P.C.V (%)	44.27±0.70	44.23±0.77	46.04±0.12	44.57±0.50	44.1±0.4	55.86±0.05
MPV(fL)	6.93±0.35	6.56±0.35	6.66±0.23	7.22±0.38	6.78±0.29	7.86±0.35
